# Supplementary material for: Division of labor within the DNA damage tolerance system reveals non-epistatic and clinically actionable targets for precision cancer medicine
Source: Nucleic Acids Res. 2022 Jul 12;50(13):7420–35. doi: 10.1093/nar/gkac545 (PMC9303390; doi:10.1093/nar/gkac545)
Supplement: gkac545_Supplemental_Files [file gkac545_supplemental_files.zip]

Archive with 2 entries (2 files):
- Rev1 supplements for NAR-2.pdf
- Suppl.tables_NAR_HJ_120422.docx
